# Supplementary material for: Combined Effects of Diazoxide and Moderate-Intensity Exercise on the Restoration of Redox Balance Post-Fatigue in Fast- and Slow-Twitch Skeletal Muscles of Hypertensive Rats
Source: Biology (Basel). 2025 Nov 5;14(11):1553. doi: 10.3390/biology14111553 (PMC12650644; doi:10.3390/biology14111553)
Supplement: Supplementary file 1 [file biology-14-01553-s001.zip]

Archive with 1 entries (1 files):
- biology-3888979-supplementary.pdf
